# Supplementary material for: Causal relationship and mediation effects of immune cells and plasma metabolites in atopic dermatitis: A Mendelian randomization study
Source: Medicine (Baltimore). 2024 Oct 11;103(41):e39932. doi: 10.1097/MD.0000000000039932 (PMC11479512; doi:10.1097/MD.0000000000039932)
Supplement: Supplementary file 1 [file medi-103-e39932-s001.xlsx]

## Sheet: Sheet1
id.exposure	id.outcome	outcome	exposure	method	nsnp	b	se	pval	lo_ci	up_ci	or	or_lci95	or_uci95
ebi-a-GCST90027161	ebi-a-GCST90001506	CD25hi %T cell	Atopic dermatitis || id:ebi-a-GCST90027161	MR Egger	22	0.186026	0.479507	0.702149	-0.753808	1.12586	1.20445	0.470571	3.08287
ebi-a-GCST90027161	ebi-a-GCST90001506	CD25hi %T cell	Atopic dermatitis || id:ebi-a-GCST90027161	Weighted median	22	0.100074	0.133877	0.454759	-0.162325	0.362472	1.10525	0.850165	1.43688
ebi-a-GCST90027161	ebi-a-GCST90001506	CD25hi %T cell	Atopic dermatitis || id:ebi-a-GCST90027161	Inverse variance weighted	22	0.143265	0.10771	0.183485	-0.0678461	0.354376	1.15404	0.934404	1.42529
ebi-a-GCST90027161	ebi-a-GCST90001506	CD25hi %T cell	Atopic dermatitis || id:ebi-a-GCST90027161	Simple mode	22	-0.062319	0.271107	0.820418	-0.59369	0.469052	0.939583	0.552286	1.59848
ebi-a-GCST90027161	ebi-a-GCST90001506	CD25hi %T cell	Atopic dermatitis || id:ebi-a-GCST90027161	Weighted mode	22	-0.0787681	0.279076	0.780518	-0.625757	0.468221	0.924254	0.534856	1.59715
ebi-a-GCST90027161	ebi-a-GCST90001533	Basophil %CD33dim HLA DR- CD66b-	Atopic dermatitis || id:ebi-a-GCST90027161	MR Egger	22	0.371677	0.694901	0.598641	-0.990328	1.73368	1.45016	0.371455	5.66146
ebi-a-GCST90027161	ebi-a-GCST90001533	Basophil %CD33dim HLA DR- CD66b-	Atopic dermatitis || id:ebi-a-GCST90027161	Weighted median	22	0.0966028	0.157212	0.538903	-0.211534	0.404739	1.10142	0.809342	1.49891
ebi-a-GCST90027161	ebi-a-GCST90001533	Basophil %CD33dim HLA DR- CD66b-	Atopic dermatitis || id:ebi-a-GCST90027161	Inverse variance weighted	22	0.26972	0.153184	0.0782798	-0.0305211	0.56996	1.3096	0.96994	1.7682
ebi-a-GCST90027161	ebi-a-GCST90001533	Basophil %CD33dim HLA DR- CD66b-	Atopic dermatitis || id:ebi-a-GCST90027161	Simple mode	22	0.0137559	0.238869	0.954622	-0.454427	0.481939	1.01385	0.634812	1.61921
ebi-a-GCST90027161	ebi-a-GCST90001533	Basophil %CD33dim HLA DR- CD66b-	Atopic dermatitis || id:ebi-a-GCST90027161	Weighted mode	22	-0.0124801	0.220288	0.955357	-0.444244	0.419284	0.987597	0.641309	1.52087
ebi-a-GCST90027161	ebi-a-GCST90001566	Naive DN (CD4-CD8-) AC	Atopic dermatitis || id:ebi-a-GCST90027161	MR Egger	22	-0.118415	0.284825	0.682023	-0.676671	0.439842	0.888327	0.508306	1.55246
ebi-a-GCST90027161	ebi-a-GCST90001566	Naive DN (CD4-CD8-) AC	Atopic dermatitis || id:ebi-a-GCST90027161	Weighted median	22	-0.0496301	0.0904776	0.583325	-0.226966	0.127706	0.951581	0.796948	1.13622
ebi-a-GCST90027161	ebi-a-GCST90001566	Naive DN (CD4-CD8-) AC	Atopic dermatitis || id:ebi-a-GCST90027161	Inverse variance weighted	22	-0.0414126	0.0656739	0.528316	-0.170133	0.0873082	0.959433	0.843552	1.09123
ebi-a-GCST90027161	ebi-a-GCST90001566	Naive DN (CD4-CD8-) AC	Atopic dermatitis || id:ebi-a-GCST90027161	Simple mode	22	-0.0580021	0.155656	0.713158	-0.363088	0.247084	0.943648	0.695525	1.28029
ebi-a-GCST90027161	ebi-a-GCST90001566	Naive DN (CD4-CD8-) AC	Atopic dermatitis || id:ebi-a-GCST90027161	Weighted mode	22	-0.0664965	0.150482	0.663085	-0.36144	0.228447	0.935666	0.696672	1.25665
ebi-a-GCST90027161	ebi-a-GCST90001653	CD28- DN (CD4-CD8-) %DN	Atopic dermatitis || id:ebi-a-GCST90027161	MR Egger	22	-0.00288127	0.422198	0.994623	-0.83039	0.824627	0.997123	0.435879	2.28103
ebi-a-GCST90027161	ebi-a-GCST90001653	CD28- DN (CD4-CD8-) %DN	Atopic dermatitis || id:ebi-a-GCST90027161	Weighted median	22	0.0620565	0.114145	0.586672	-0.161667	0.285781	1.06402	0.850724	1.3308
ebi-a-GCST90027161	ebi-a-GCST90001653	CD28- DN (CD4-CD8-) %DN	Atopic dermatitis || id:ebi-a-GCST90027161	Inverse variance weighted	22	-0.0629352	0.094994	0.507639	-0.249123	0.123253	0.939004	0.779484	1.13117
ebi-a-GCST90027161	ebi-a-GCST90001653	CD28- DN (CD4-CD8-) %DN	Atopic dermatitis || id:ebi-a-GCST90027161	Simple mode	22	0.101216	0.217812	0.646933	-0.325695	0.528126	1.10652	0.722025	1.69575
ebi-a-GCST90027161	ebi-a-GCST90001653	CD28- DN (CD4-CD8-) %DN	Atopic dermatitis || id:ebi-a-GCST90027161	Weighted mode	22	0.0840504	0.190154	0.662999	-0.288652	0.456753	1.08768	0.749273	1.57894
ebi-a-GCST90027161	ebi-a-GCST90001656	CD28+ DN (CD4-CD8-) %DN	Atopic dermatitis || id:ebi-a-GCST90027161	MR Egger	22	0.00288127	0.422198	0.994623	-0.824627	0.83039	1.00289	0.438398	2.29421
ebi-a-GCST90027161	ebi-a-GCST90001656	CD28+ DN (CD4-CD8-) %DN	Atopic dermatitis || id:ebi-a-GCST90027161	Weighted median	22	-0.0620565	0.118024	0.599031	-0.293384	0.169271	0.93983	0.745736	1.18444
ebi-a-GCST90027161	ebi-a-GCST90001656	CD28+ DN (CD4-CD8-) %DN	Atopic dermatitis || id:ebi-a-GCST90027161	Inverse variance weighted	22	0.0629352	0.094994	0.507639	-0.123253	0.249123	1.06496	0.88404	1.2829
ebi-a-GCST90027161	ebi-a-GCST90001656	CD28+ DN (CD4-CD8-) %DN	Atopic dermatitis || id:ebi-a-GCST90027161	Simple mode	22	-0.101216	0.211941	0.637892	-0.516619	0.314188	0.903738	0.596534	1.36915
ebi-a-GCST90027161	ebi-a-GCST90001656	CD28+ DN (CD4-CD8-) %DN	Atopic dermatitis || id:ebi-a-GCST90027161	Weighted mode	22	-0.0840504	0.196919	0.673849	-0.470012	0.301911	0.919385	0.624995	1.35244
ebi-a-GCST90027161	ebi-a-GCST90001985	CD40 on monocytes	Atopic dermatitis || id:ebi-a-GCST90027161	MR Egger	22	0.347363	0.348107	0.330268	-0.334928	1.02965	1.41533	0.71539	2.80009
ebi-a-GCST90027161	ebi-a-GCST90001985	CD40 on monocytes	Atopic dermatitis || id:ebi-a-GCST90027161	Weighted median	22	-0.0501065	0.113194	0.65801	-0.271966	0.171753	0.951128	0.76188	1.18738
ebi-a-GCST90027161	ebi-a-GCST90001985	CD40 on monocytes	Atopic dermatitis || id:ebi-a-GCST90027161	Inverse variance weighted	22	-0.024511	0.080045	0.759441	-0.181399	0.132377	0.975787	0.834102	1.14154
ebi-a-GCST90027161	ebi-a-GCST90001985	CD40 on monocytes	Atopic dermatitis || id:ebi-a-GCST90027161	Simple mode	22	0.0247577	0.191819	0.898532	-0.351208	0.400724	1.02507	0.703837	1.4929
ebi-a-GCST90027161	ebi-a-GCST90001985	CD40 on monocytes	Atopic dermatitis || id:ebi-a-GCST90027161	Weighted mode	22	-0.0280771	0.167895	0.868789	-0.357151	0.300997	0.972313	0.699667	1.3512
ebi-a-GCST90027161	ebi-a-GCST90002009	HLA DR on CD14- CD16-	Atopic dermatitis || id:ebi-a-GCST90027161	MR Egger	22	-0.108788	0.383845	0.779769	-0.861124	0.643547	0.89692	0.422687	1.90322
ebi-a-GCST90027161	ebi-a-GCST90002009	HLA DR on CD14- CD16-	Atopic dermatitis || id:ebi-a-GCST90027161	Weighted median	22	-0.252506	0.111881	0.0240133	-0.471793	-0.0332193	0.776852	0.623883	0.967326
ebi-a-GCST90027161	ebi-a-GCST90002009	HLA DR on CD14- CD16-	Atopic dermatitis || id:ebi-a-GCST90027161	Inverse variance weighted	22	-0.0716745	0.0859764	0.404477	-0.240188	0.0968393	0.930834	0.78648	1.10168
ebi-a-GCST90027161	ebi-a-GCST90002009	HLA DR on CD14- CD16-	Atopic dermatitis || id:ebi-a-GCST90027161	Simple mode	22	-0.320392	0.184438	0.0970114	-0.68189	0.0411061	0.725864	0.50566	1.04196
ebi-a-GCST90027161	ebi-a-GCST90002009	HLA DR on CD14- CD16-	Atopic dermatitis || id:ebi-a-GCST90027161	Weighted mode	22	-0.326609	0.170258	0.0687686	-0.660314	0.00709677	0.721366	0.516689	1.00712
ebi-a-GCST90027161	ebi-a-GCST90002017	CCR2 on monocyte	Atopic dermatitis || id:ebi-a-GCST90027161	MR Egger	22	0.406067	0.428948	0.355112	-0.434671	1.2468	1.5009	0.647478	3.47921
ebi-a-GCST90027161	ebi-a-GCST90002017	CCR2 on monocyte	Atopic dermatitis || id:ebi-a-GCST90027161	Weighted median	22	0.0770498	0.120378	0.52213	-0.158891	0.31299	1.0801	0.85309	1.36751
ebi-a-GCST90027161	ebi-a-GCST90002017	CCR2 on monocyte	Atopic dermatitis || id:ebi-a-GCST90027161	Inverse variance weighted	22	0.12816	0.0965687	0.184462	-0.0611143	0.317435	1.13674	0.940716	1.3736
ebi-a-GCST90027161	ebi-a-GCST90002017	CCR2 on monocyte	Atopic dermatitis || id:ebi-a-GCST90027161	Simple mode	22	0.0160274	0.195271	0.935362	-0.366704	0.398758	1.01616	0.693015	1.48997
ebi-a-GCST90027161	ebi-a-GCST90002017	CCR2 on monocyte	Atopic dermatitis || id:ebi-a-GCST90027161	Weighted mode	22	-0.0451537	0.181257	0.805693	-0.400417	0.31011	0.955851	0.67004	1.36357
