# Supplementary material for: Causal relationship and mediation effects of immune cells and plasma metabolites in atopic dermatitis: A Mendelian randomization study
Source: Medicine (Baltimore). 2024 Oct 11;103(41):e39932. doi: 10.1097/MD.0000000000039932 (PMC11479512; doi:10.1097/MD.0000000000039932)
Supplement: Supplementary file 2 [file medi-103-e39932-s002.xlsx]

## Sheet: Sheet1
Exposure	Outcome	Cochran’s Q test		MR-Egger
		MR-Egger (P value)	IVW (P value)	Intercept	P value
CCR2 on monocyte	Alpha-ketobutyrate to 4-methyl-2-oxopentanoate ratio	0.946319	0.958199	-0.00510695	0.663871
Alpha-ketobutyrate to 4-methyl-2-oxopentanoate ratio	Atopic Dermatitis	0.80588	0.83168	-0.00785249	0.524485
CCR2 on monocyte	Atopic Dermatitis	0.193462	0.220013	0.00468874	0.581216
HLA DR on CD14- CD16-	Glycerol to carnitine ratio	0.336124	0.36422	0.00461682	0.513403
Glycerol to carnitine ratio	Atopic Dermatitis	0.373267	0.394853	-0.00366206	0.454903
HLA DR on CD14- CD16-	Atopic Dermatitis	0.136068	0.162902	0.00237337	0.694927
